# Supplementary material for: The genus Neotherina Dognin (Geometridae, Ennominae) in Costa Rica
Source: Zookeys. 2011 Nov 24;(149):39–49. doi: 10.3897/zookeys.149.2346 (PMC3234408; doi:10.3897/zookeys.149.2346)
Supplement: XML Treatment for Neotherina [file zookeys.149.2346-treatment1.xml]

<!DOCTYPE tp:taxon-treatment
  PUBLIC "-//TaxonX//DTD Taxonomic Treatment Publishing DTD v0 20100105//EN" "tax-treatment-NSO.dtd">
<tp:taxon-treatment xmlns:tp="http://www.plazi.org/taxpub"><tp:treatment-meta><mixed-citation publication-type="journal"><person-group><name><surname>Sullivan</surname><given-names>J. Bolling</given-names></name><name><surname>Chacón</surname><given-names>Isidro</given-names></name></person-group><article-title>The genus 
                    <italic>Neotherina</italic> Dognin (Geometridae, Ennominae) in Costa Rica
                </article-title><source>Zookeys</source><day>24</day><month>11</month><year>2011</year><volume>2011</volume><issue>149</issue><fpage>39</fpage><lpage>49</lpage><pub-id pub-id-type="doi">10.3897/zookeys.149.2346</pub-id></mixed-citation></tp:treatment-meta><tp:nomenclature><tp:taxon-name>
                        <tp:taxon-name-part taxon-name-part-type="genus">Neotherina</tp:taxon-name-part>
                    <object-id xmlns:xlink="http://www.w3.org/1999/xlink" xlink:type="simple">http://species-id.net/wiki/Neotherina</object-id>
                    </tp:taxon-name><tp:taxon-authority>Dognin</tp:taxon-authority><tp:nomenclature-citation-list><tp:nomenclature-citation><tp:taxon-name>Neotherina</tp:taxon-name><comment> Dognin, 1914: 402. Type species, <italic><tp:taxon-name>Neotherina inconspicua</tp:taxon-name></italic>, Dognin, 1914.</comment></tp:nomenclature-citation></tp:nomenclature-citation-list></tp:nomenclature><tp:treatment-sec sec-type="Remarks"><title>Remarks. </title><p><xref ref-type="bibr" rid="B2">Pitkin (2002)</xref> indicated that <italic><tp:taxon-name>Neotherina</tp:taxon-name></italic> has no apomorphies that adequately define it and that it is closely related to <italic><tp:taxon-name>Evita</tp:taxon-name></italic> Capps, <italic><tp:taxon-name>Lambdina</tp:taxon-name></italic> and <italic><tp:taxon-name>Nepytia</tp:taxon-name></italic> Hulst. She transferred four species into the genus from other genera (<italic><tp:taxon-name>Trygodes</tp:taxon-name></italic> Guènee, <italic><tp:taxon-name>Eusarca</tp:taxon-name></italic> Hübner) based in large part on the structure of the aedeagus (pointed, sinuous, posterior process and usually with a subterminal process as well). She considered the transfer provisional based on the uncertainly of the monophyly of <italic><tp:taxon-name>Neotherina</tp:taxon-name></italic>. One species,<!--PageBreak--> <italic><tp:taxon-name>Neotherina noxiosa</tp:taxon-name></italic> Dognin, was removed from the genus by Pitkin because it lacks a furca, a process originating near the dorsal margin of the juxta that defines the <tp:taxon-name>Ourapterygini</tp:taxon-name> into which <italic><tp:taxon-name>Neotherina</tp:taxon-name></italic> has been placed. Superficially, <italic><tp:taxon-name>Neotherina</tp:taxon-name></italic> species are similar to species placed in <italic><tp:taxon-name>Lambdina</tp:taxon-name></italic> and <italic><tp:taxon-name>Nephodia</tp:taxon-name></italic> (<tp:taxon-name>Nephodiini</tp:taxon-name>), but the monophyly of those genera is uncertain. The monophyly of the <tp:taxon-name>Ourapterygini</tp:taxon-name> versus <tp:taxon-name>Nephodiini</tp:taxon-name> is also questionable, since characters separating the two tribes are based largely on characters of the furca (<xref ref-type="bibr" rid="B2">Pitkin 2002</xref>, see also <xref ref-type="bibr" rid="B5">Sihvonen et al. 2011</xref>).</p></tp:treatment-sec><ref-list><ref id="B2"><mixed-citation xmlns:xlink="http://www.w3.org/1999/xlink" xlink:type="simple"><person-group><name name-style="western"><surname>Pitkin</surname><given-names>L</given-names></name></person-group> (<year>2002</year>)<article-title> Neotropical ennomine moths: a review of the genera (Lepidoptera: Geometridae).</article-title><source>Zoological Journal of the Linnean Society </source><volume>135</volume>: <fpage>121</fpage>-<lpage>401</lpage>. <ext-link ext-link-type="uri" xlink:href="http://dx.doi.org/10.1046/j.1096-3642.2002.01200.x" xlink:type="simple">doi: 10.1046/j.1096-3642.2002.01200.x</ext-link></mixed-citation></ref><ref id="B5"><mixed-citation xmlns:xlink="http://www.w3.org/1999/xlink" xlink:type="simple"><person-group><name name-style="western"><surname>Sihvonen</surname><given-names>P</given-names></name><name name-style="western"><surname>Mutanen</surname><given-names>M</given-names></name><name name-style="western"><surname>Kaila</surname><given-names>L</given-names></name><name name-style="western"><surname>Brehm</surname><given-names>G</given-names></name><name name-style="western"><surname>Hausmann</surname><given-names>A</given-names></name><name name-style="western"><surname>et</surname><given-names>al.</given-names></name></person-group> (<year>2011</year>)<source> Comprehensive Molecular Sampling Yields a Robust Phylogeny for Geometrid Moths (Lepidoptera: Geometridae). PLoS ONE 6(6): e20356. </source><ext-link ext-link-type="uri" xlink:href="http://dx.doi.org/10.1371/journal.pone.0020356" xlink:type="simple">doi: 10.1371/journal.pone.0020356</ext-link></mixed-citation></ref></ref-list></tp:taxon-treatment>
