# Supplementary material for: The genus Neotherina Dognin (Geometridae, Ennominae) in Costa Rica
Source: Zookeys. 2011 Nov 24;(149):39–49. doi: 10.3897/zookeys.149.2346 (PMC3234408; doi:10.3897/zookeys.149.2346)
Supplement: XML Treatment for Neotherina imperilla [file zookeys.149.2346-treatment2.xml]

<!DOCTYPE tp:taxon-treatment
  PUBLIC "-//TaxonX//DTD Taxonomic Treatment Publishing DTD v0 20100105//EN" "tax-treatment-NSO.dtd">
<tp:taxon-treatment xmlns:tp="http://www.plazi.org/taxpub"><tp:treatment-meta><mixed-citation publication-type="journal"><person-group><name><surname>Sullivan</surname><given-names>J. Bolling</given-names></name><name><surname>Chacón</surname><given-names>Isidro</given-names></name></person-group><article-title>The genus 
                    <italic>Neotherina</italic> Dognin (Geometridae, Ennominae) in Costa Rica
                </article-title><source>Zookeys</source><day>24</day><month>11</month><year>2011</year><volume>2011</volume><issue>149</issue><fpage>39</fpage><lpage>49</lpage><pub-id pub-id-type="doi">10.3897/zookeys.149.2346</pub-id></mixed-citation></tp:treatment-meta><tp:nomenclature><tp:taxon-name>
                        <tp:taxon-name-part taxon-name-part-type="genus">Neotherina</tp:taxon-name-part>
                        <tp:taxon-name-part taxon-name-part-type="species">imperilla</tp:taxon-name-part>
                    <object-id xmlns:xlink="http://www.w3.org/1999/xlink" xlink:type="simple">http://species-id.net/wiki/Neotherina_imperilla</object-id>
                    </tp:taxon-name><tp:taxon-authority>(Dognin, 1911)</tp:taxon-authority><xref ref-type="fig" rid="F1">Figure 1</xref></tp:nomenclature><tp:treatment-sec sec-type="Remarks"><title>Remarks. </title><p>Two specimens in the INBio collections were identified as <italic><tp:taxon-name>Neotherina imperilla</tp:taxon-name></italic> by Linda Pitkin during her work on the <tp:taxon-name>Ennominae</tp:taxon-name> of Costa Rica (<xref ref-type="bibr" rid="B3">Pitkin et al. 1996</xref>). Superficially they resemble the type (USNM) except that the type is quite faded. The species looks very much like those currently placed in the genus <italic><tp:taxon-name>Lambdina</tp:taxon-name></italic>. The ground color is orange brown with distinct medial and postmedial lines crossing the forewings. The scaling on the head, thorax and abdomen is orange with the region between the antennal bases and collar being brighter in color. There is no dorsal tuft on the metathorax. Notable characters include the male bipectinate antennae and small orange spots distal of the junction of the postmedial line and the anal edge of the forewing and proximal to the medial line and anal edge of both wings. There is a very small extension at vein M3 of both wings. The genitalia of a male from the INBio collection (<xref ref-type="fig" rid="F1">Fig. 1b, c</xref>) closely resembles that of the male figured in <xref ref-type="bibr" rid="B2">Pitkin (2002)</xref> but there appear to be slight differences in the shape of the uncus and perhaps in the structures of the vesica (not everted in <xref ref-type="bibr" rid="B2">Pitkin (2002)</xref>. The female genitalia (<xref ref-type="fig" rid="F1">Fig. 1e</xref>) are figured for the first time but there is no female from the type locality at the USNM for comparison. Since few geometrid species are shared between the Costa Rican and South American fauna (Janzen, Brehm and Sullivan, unpubl. data), the taxonomic status of Costa Rican <italic><tp:taxon-name>Neotherina imperilla</tp:taxon-name></italic> should be re-evaluated when more study material becomes available.</p><fig id="F1" position="float" orientation="portrait"><label>Figure 1.</label><caption><p><italic><tp:taxon-name>Neotherina imperilla</tp:taxon-name></italic> male adult <bold>1a</bold> genital capsule <bold>1b</bold> aedeagus <bold>1c</bold> female adult <bold>1d</bold> and female genitalia <bold>1e</bold></p></caption><graphic xmlns:xlink="http://www.w3.org/1999/xlink" xlink:href="ZooKeys-149-039-g001.jpg" position="float" orientation="portrait" xlink:type="simple"/></fig></tp:treatment-sec><tp:treatment-sec sec-type="Diagnosis"><title>Diagnosis.</title><p>The wing pattern of <italic><tp:taxon-name>Neotherina imperilla</tp:taxon-name></italic> is similar to many species in <italic><tp:taxon-name>Lambdina</tp:taxon-name></italic>, <italic><tp:taxon-name>Nephodia</tp:taxon-name></italic>, and unplaced species that occur at similar altitudes. It may be distinguished by the rounded apex and orange-brown color of the forewings. Similar (probably undescribed) species have a more pointed apex and the ground color is reddish or purplish.</p></tp:treatment-sec><tp:treatment-sec sec-type="Distribution and biology"><title>Distribution and biology.</title><p>Nothing is known about the life history of this species. It has been collected on the western slope of the Cordillera Volcánica de Guanacaste, the western slope of the Cordillera de Tilaran, both western and eastern slopes of the Cordillera Volcánica Central and both slopes of the Cordillera de Talamanca and the Fila Costeña. Most specimens at INBio (44) come from 1100–1700 m on the western slopes but this may reflect the absence of collecting access to eastern slopes above 900 m.</p></tp:treatment-sec><ref-list><ref id="B3"><mixed-citation xmlns:xlink="http://www.w3.org/1999/xlink" xlink:type="simple"><person-group><name name-style="western"><surname>Pitkin</surname><given-names>L</given-names></name><name name-style="western"><surname>Mora</surname><given-names>RA</given-names></name><name name-style="western"><surname>Scoble</surname><given-names>MJ</given-names></name></person-group> (<year>1996</year>)<article-title> A checklist to the Ennominae (Geometridae) of Costa Rica: taxonomy for a national biodiversity inventory.</article-title><source>Gayana Zoolologia </source><volume>60</volume>: <fpage>21</fpage>-<lpage>155</lpage>.</mixed-citation></ref><ref id="B2"><mixed-citation xmlns:xlink="http://www.w3.org/1999/xlink" xlink:type="simple"><person-group><name name-style="western"><surname>Pitkin</surname><given-names>L</given-names></name></person-group> (<year>2002</year>)<article-title> Neotropical ennomine moths: a review of the genera (Lepidoptera: Geometridae).</article-title><source>Zoological Journal of the Linnean Society </source><volume>135</volume>: <fpage>121</fpage>-<lpage>401</lpage>. <ext-link ext-link-type="uri" xlink:href="http://dx.doi.org/10.1046/j.1096-3642.2002.01200.x" xlink:type="simple">doi: 10.1046/j.1096-3642.2002.01200.x</ext-link></mixed-citation></ref></ref-list></tp:taxon-treatment>
