# Supplementary material for: The genus Neotherina Dognin (Geometridae, Ennominae) in Costa Rica
Source: Zookeys. 2011 Nov 24;(149):39–49. doi: 10.3897/zookeys.149.2346 (PMC3234408; doi:10.3897/zookeys.149.2346)
Supplement: XML Treatment for Neotherina callas [file zookeys.149.2346-treatment3.xml]

<!DOCTYPE tp:taxon-treatment
  PUBLIC "-//TaxonX//DTD Taxonomic Treatment Publishing DTD v0 20100105//EN" "tax-treatment-NSO.dtd">
<tp:taxon-treatment xmlns:tp="http://www.plazi.org/taxpub"><tp:treatment-meta><mixed-citation publication-type="journal"><person-group><name><surname>Sullivan</surname><given-names>J. Bolling</given-names></name><name><surname>Chacón</surname><given-names>Isidro</given-names></name></person-group><article-title>The genus 
                    <italic>Neotherina</italic> Dognin (Geometridae, Ennominae) in Costa Rica
                </article-title><source>Zookeys</source><day>24</day><month>11</month><year>2011</year><volume>2011</volume><issue>149</issue><fpage>39</fpage><lpage>49</lpage><pub-id pub-id-type="doi">10.3897/zookeys.149.2346</pub-id></mixed-citation></tp:treatment-meta><tp:nomenclature><tp:taxon-name>
                        <tp:taxon-name-part taxon-name-part-type="genus">Neotherina</tp:taxon-name-part>
                        <tp:taxon-name-part taxon-name-part-type="species">callas</tp:taxon-name-part>
                    <object-id xmlns:xlink="http://www.w3.org/1999/xlink" xlink:type="simple">http://species-id.net/wiki/Neotherina_callas</object-id>
                    </tp:taxon-name><tp:taxon-authority>(Druce, 1892)</tp:taxon-authority><xref ref-type="fig" rid="F2">Figures 2a, 2b</xref><xref ref-type="fig" rid="F3">3</xref><xref ref-type="fig" rid="F5">5a, 5b, 5d</xref></tp:nomenclature><tp:treatment-sec sec-type="Remarks"><title>Remarks.</title><p>This moderately common species is found at altitudes between 1100 and 2800 meters throughout Costa Rica. The forewing appears to be truncated at the tip because there are well-developed extensions of vein M3 in both wings; Females are noticeably larger than males. Adults of this and the following species are shown in <xref ref-type="fig" rid="F2">Fig. 2</xref>. The female genitalia were figured by <xref ref-type="bibr" rid="B2">Pitkin (2002)</xref> and are shown in <xref ref-type="fig" rid="F3">Figs 3c</xref>, <xref ref-type="fig" rid="F5">5a, 5b</xref>. There is a well-defined collar on the ductus and a distinctive signum on the bursa. The male genitalia (<xref ref-type="fig" rid="F3">Figs 3a, 3b</xref>, <xref ref-type="fig" rid="F5">5d</xref>) are typical for the tribe <tp:taxon-name>Ourapterygini</tp:taxon-name> in having a well-developed furca, but have few other distinguishing characters for tribal classification.</p></tp:treatment-sec><tp:treatment-sec sec-type="Diagnosis"><title>Diagnosis.</title><p>This species is unlikely to be confused with any other species in Costa Rica except <italic><tp:taxon-name>Neotherina xanthosa</tp:taxon-name></italic> because of the characteristic wing shape. The wings are diaphanous and overlaid by a distinct pattern seen only in this species and in <italic><tp:taxon-name>Neotherina xanthosa</tp:taxon-name></italic> (<xref ref-type="fig" rid="F2">Fig. 2</xref>). It can be separated from the latter by the darker more grayish color and its smaller size, with a male forewing length of 18.95 mm (18–22 mm; <italic>n</italic> = 64) compared to 22.03 mm in <italic><tp:taxon-name>Neotherina xanthosa</tp:taxon-name></italic>; females average 21.64 mm (range 19-24 mm; <italic>n</italic> = 64) versus 23.15 mm in <italic><tp:taxon-name>Neotherina xanthosa</tp:taxon-name></italic>. Genitalic differences are given under the <italic><tp:taxon-name>Neotherina xanthosa</tp:taxon-name></italic> diagnosis.</p><fig id="F2" position="float" orientation="portrait"><label>Figure 2.</label><caption><p>Comparison of <italic><tp:taxon-name>Neotherina callas</tp:taxon-name></italic> male <bold>2a</bold> and female <bold>2b</bold> and <italic><tp:taxon-name>Neotherina xanthosa</tp:taxon-name></italic> male <bold>2c</bold> and female (<bold>2d</bold>) adults.</p></caption><graphic xmlns:xlink="http://www.w3.org/1999/xlink" xlink:href="ZooKeys-149-039-g002.jpg" position="float" orientation="portrait" xlink:type="simple"/></fig><fig id="F3" position="float" orientation="portrait"><label>Figure 3.</label><caption><p><italic><tp:taxon-name>Neotherina callas</tp:taxon-name></italic> male <bold>3a,b</bold> and female <bold>3c</bold> genitalia.</p></caption><graphic xmlns:xlink="http://www.w3.org/1999/xlink" xlink:href="ZooKeys-149-039-g003.jpg" position="float" orientation="portrait" xlink:type="simple"/></fig></tp:treatment-sec><tp:treatment-sec sec-type="Distribution and biology"><title>Distribution and biology.</title><p>Nothing is known about the life history of this species. There are over 100 specimens in collections (INBio, USNM, JBS) and it occurs throughout Costa Rica at altitudes between 1100 m and 2800 m along all slopes. At higher altitudes the specimens are larger (see <xref ref-type="bibr" rid="B7">Sullivan and Miller 2008</xref>).</p></tp:treatment-sec><tp:treatment-sec><!--Section generated to contain objects referenced in tp:taxon-treatment.--><fig id="F5" position="float" orientation="portrait"><label>Figure 5.</label><caption><p>Comparison of genitalic structure in <italic><tp:taxon-name>Neotherina callas</tp:taxon-name></italic> and <italic><tp:taxon-name>Neotherina xanthosa</tp:taxon-name></italic>. Two extremes of female signum <bold>5a, b</bold> of <italic><tp:taxon-name>Neotherina callas</tp:taxon-name></italic> compared to <italic><tp:taxon-name>Neotherina xanthosa</tp:taxon-name></italic> <bold>5c</bold> detail of male gnathos and furca of <italic><tp:taxon-name>Neotherina callas</tp:taxon-name></italic> <bold>5d</bold> and <italic><tp:taxon-name>Neotherina xanthosa</tp:taxon-name></italic> <bold>5e.</bold></p></caption><graphic xmlns:xlink="http://www.w3.org/1999/xlink" xlink:href="ZooKeys-149-039-g005.jpg" position="float" orientation="portrait" xlink:type="simple"/></fig></tp:treatment-sec><ref-list><ref id="B2"><mixed-citation xmlns:xlink="http://www.w3.org/1999/xlink" xlink:type="simple"><person-group><name name-style="western"><surname>Pitkin</surname><given-names>L</given-names></name></person-group> (<year>2002</year>)<article-title> Neotropical ennomine moths: a review of the genera (Lepidoptera: Geometridae).</article-title><source>Zoological Journal of the Linnean Society </source><volume>135</volume>: <fpage>121</fpage>-<lpage>401</lpage>. <ext-link ext-link-type="uri" xlink:href="http://dx.doi.org/10.1046/j.1096-3642.2002.01200.x" xlink:type="simple">doi: 10.1046/j.1096-3642.2002.01200.x</ext-link></mixed-citation></ref><ref id="B7"><mixed-citation xmlns:xlink="http://www.w3.org/1999/xlink" xlink:type="simple"><person-group><name name-style="western"><surname>Sullivan</surname><given-names>JB</given-names></name><name name-style="western"><surname>WE</surname><given-names>Miller</given-names></name></person-group> (<year>2008</year>)<article-title> Intraspecific body size variation in macrolepidoptera as related to altitude of capture site and seasonal generation.</article-title><source>Journal Lepidopterists’ Society </source><volume>61</volume>: <fpage>72</fpage>-<lpage>77</lpage>.</mixed-citation></ref></ref-list></tp:taxon-treatment>
